# Supplementary material for: Post-Flowering Nitrate Uptake in Wheat Is Controlled by N Status at Flowering, with a Putative Major Role of Root Nitrate Transporter NRT2.1
Source: PLoS One. 2015 Mar 23;10(3):e0120291. doi: 10.1371/journal.pone.0120291 (PMC4370649; doi:10.1371/journal.pone.0120291)
Supplement: S1 Dataset — (XLSX) [file pone.0120291.s001.xlsx]

## Sheet: Data
Year	Genotype	NO3- treatment	Sampling	Biological replicate	Thermal time from flowering (°C day-1)	Tiller number (per m-2)	Roots dry weight (g m-2)	Stems dry weight (g m-2)	Green laminae dry weight (g m-2)	Dry laminae dry weight (g m-2)	Spikes dry weight (g m-2)	Grains dry weight (g m-2)	Chaffs dry weight (g m-2)	Plant dry weight (g m-2)	Roots N concentration (%DW)	Stems N concentration (%DW)	Green laminae N concentration (%DW)	Dry laminae N concentration (%DW)	Spikes N concentration (%DW)	Grains N concentration (%DW)	Chaffs N concentration (%DW)	Plant N concentration (%DW)	Total plant N (g m-2)	Total grain N (g m-2)	Nitrogen Nutrition Index	Harvest Index	Grain number (per m-2)	Thousand Kernel Weight (g)	NO3- uptake (g m-2 day-1)	NO3- uptake (mgN gDW-1 day-1)	Flag leaves NO3- concentration (µmol gFW-1)	Roots NO3- concentration (µmol gFW-1)	Stems NO3- concentration (µmol gFW-1)	TaNR relative expression in roots	TaNiR relative expression in roots	TaFd-GOGAT relative expression in roots	TaNADH-GOGAT relative expression in roots	TaGS2 relative expression in roots	TaNRT2.1 relative expression in roots	TaNRT1 relative expression in roots	TaNR relative expression in stems	TaNiR relative expression in stems	TaFd-GOGAT relative expression in stems	TaNADH-GOGAT relative expression in stems	TaGS2 relative expression in stems	TaNR relative expression in flag leaves	TaNiR relative expression in flag leaves	TaFd-GOGAT relative expression in flag leaves	TaNADH-GOGAT relative expression in flag leaves
2011	Recital	N1	P1	A1	18	391.84	146.06	134.92	52.75	9.87	56.06			399.67	0.998	1.047	2.805	0.932	2.34			1.44	5.75		0.48
2011	Recital	N1	P1	A2	56	653.06	149.16	146.48	65.06	7.25	61.01			428.96	1.084	1.146	2.825	0.741	2.273			1.533	6.57		0.53
2011	Recital	N1	P1	A3	18	522.45	177.01	142.58	57.86	11.38	56.15			444.97	0.864	1.127	2.727	0.824	2.194			1.357	6.04		0.49
2011	Recital	N1	P1	A4	Non flowered	522.45	99.32	108.58	58.54	12.26	20.1			298.8	0.995	1.417	3.43	0.83	2.482			1.719	5.14		0.51
2011	Recital	N1	P1	B1	0																								0.571	1.119
2011	Recital	N1	P1	B2	Non flowered																								0.424	1.114
2011	Recital	N1	P1	B3	75																								0.591	1.167
2011	Recital	N1	P1	B4	56																								0.424	0.984
2011	Recital	N1	P1	B5	0																								0.374	1.128
2011	Recital	N1	P1	B6	18																								0.436	1.249
2011	Recital	N1	P1	B7	18																								0.412	1.093
2011	Recital	N1	P1	B8	Non flowered																								0.316	0.808
2011	Recital	N4	P1	A1	52	783.67	268.41	451.92	218.12	24.5	177.83			1140.78	1.482	1.684	4.135	0.993	1.082			1.996	22.77		1.15
2011	Recital	N4	P1	A2	17	914.29	346.48	411.43	215.51	22.97	98.61			1095	0.999	1.76	4.011	1.082	1.775			1.949	21.35		1.11
2011	Recital	N4	P1	A3	87	653.06	218.87	432.33	202.45	11.98	240.39			1106.01	2.053	1.695	4.189	1.332	2.672			2.431	26.89		1.17
2011	Recital	N4	P1	A4	69	783.67	230.09	406.2	201.14	10.81	211.5			1059.75	1.613	1.496	3.84	1.006	2.503			2.162	22.91		1.06
2011	Recital	N4	P1	B1	122																								1.148	0.783
2011	Recital	N4	P1	B2	52																								0.717	0.673
2011	Recital	N4	P1	B3	17																								0.83	0.721
2011	Recital	N4	P1	B4	52																								0.81	0.593
2011	Recital	N4	P1	B5	Non flowered																								1.091	1.146
2011	Recital	N4	P1	B6	122																								0.861	0.893
2011	Recital	N4	P1	B7	0																								1.626	1.446
2011	Recital	N4	P1	B8	69																								1.562	1.361
2011	Recital	N4	P1	C1	35																										103.03	N/A	N/A	2.319	2.011	0.758	0.996	2.091	2.864	0.241	0.833	0.561	0.882	0.909	0.684	1.632	0.881	0.42	0.198
2011	Recital	N4	P1	C2	52																										102.76	32.79	39.43	2.549	2.225	0.916	1.285	2.196	3.051	0.181	1.095	0.479	1.005	0.767	0.622	1.969	1.318	0.495	0.576
2011	Recital	N4	P1	C3	52																										30.14	20.68	37.78	2.529	2.218	1.154	1.279	2.155	3.224	0.443	0.901	0.486	0.683	0.754	0.553	1.885	1.216	0.726	0.634
2011	Recital	N4	P1	C4	17																										79.17	33.8	31.28
2011	Recital	N7	P1	A1	Non flowered	914.29	166.45	404.9	330.45	42.87	74.38			1019.05	2.543	2.904	4.885	2.095	2.462			3.421	34.86		1.73
2011	Recital	N7	P1	A2	37	914.29	230.1	450.61	288.65	44.37	135.58			1149.31	1.782	2.298	4.656	1.735	2.313			2.767	31.8		1.52
2011	Recital	N7	P1	A3	71	1175.51	435.54	539.43	338.29	72.7	254.04			1639.99	1.471	1.848	3.924	1.227	2.152			2.196	36.01		1.37
2011	Recital	N7	P1	A4	19	1044.9	411.99	566.86	423.18	32.67	98.19			1532.89	1.508	2.02	4.001	1.304	2.688			2.457	37.66		1.51
2011	Recital	N7	P1	B1	0																								0.84	0.612
2011	Recital	N7	P1	B2	19																								0.873	0.56
2011	Recital	N7	P1	B3	106																								0.771	0.513
2011	Recital	N7	P1	B4	71																								0.821	0.482
2011	Recital	N7	P1	B5	19																								0.333	0.276
2011	Recital	N7	P1	B6	Non flowered																								0.348	0.333
2011	Recital	N7	P1	B7	0																								0.499	0.528
2011	Recital	N7	P1	B8	Non flowered																								0.374	0.33
2011	Recital	N10	P1	A1	91	1306.12	273.44	592.98	487.18	117.46	181.83			1652.89	2.438	2.569	4.609	2.8	2.618			3.17	52.4		2.02
2011	Recital	N10	P1	A2	54	1306.12	237.9	787.59	406.2	145.66	281.29			1858.64	2.297	2.53	4.719	2.794	2.34			2.971	55.21		1.99
2011	Recital	N10	P1	A3	17	1436.73	276.68	498.94	468.9	195.85	48.69			1489.06	2.877	3.186	4.836	3.045	1.824			3.585	53.38		2.12
2011	Recital	N10	P1	A4	72	1436.73	287.16	693.55	356.57	203.23	267.42			1807.94	2.385	2.42	4.637	2.731	2.171			2.85	51.52		1.69
2011	Recital	N10	P1	B1	72																								0.553	0.267
2011	Recital	N10	P1	B2	126																								0.525	0.25
2011	Recital	N10	P1	B3	126																								0.204	0.105
2011	Recital	N10	P1	B4	143																								0.259	0.113
2011	Recital	N10	P1	B5	17																								0.177	0.119
2011	Recital	N10	P1	B6	109																								0.399	0.183
2011	Recital	N10	P1	B7	Non flowered																								0.292	0.227
2011	Recital	N10	P1	B8	Non flowered																								0.434	0.264
2011	Recital	N10	P1	C1	17																										61.13	88.49	132.89	1.2	1.049	0.4	0.822	1.319	1.181	0.43	0.776	0.46	0.734	0.764	0.402	1.499	0.987	0.531	0.734
2011	Recital	N10	P1	C2	35																										56.53	65.92	109.93	1.719	1.443	0.498	0.588	1.63	2.327	0.287	1.189	1.005	0.742	1.152	0.679	1.512	0.851	0.481	0.779
2011	Recital	N10	P1	C3	54																										77.69	92.54	147.94	1.268	1.035	0.436	0.611	1.296	0.974	0.298	1	0.686	0.778	0.714	0.568	1.49	0.904	0.539	0.664
2011	Recital	N10	P1	C4	126																										58.12	64.16	163.54
2011	Recital	N1	P2	A1	215	783.67	175.24	146.29	64	15.06	94.22	36.34	57.89	494.81	1.471	1.58	3.1	0.677	1.843	2.838	1.219	1.761	8.71	1.03
2011	Recital	N1	P2	A2	123	522.45	199.77	133.22	64	10.31	66.91	14.58	52.34	474.21	1.225	1.48	3.452	1.072	1.604	2.798	1.271	1.647	7.81	0.41
2011	Recital	N1	P2	A3	141	261.22	106.84	117.55	54.3	8.86	74.03	22.58	51.45	361.57	1.484	1.584	3.472	0.948	1.876	2.952	1.403	1.882	6.81	0.67
2011	Recital	N1	P2	A4	177	522.45	237.98	121.47	55.2	9.6	88.35	31.44	56.91	512.59	0.934	1.436	3.332	0.719	1.85	2.95	1.243	1.465	7.51	0.93
2011	Recital	N1	P2	B1	106																								0.374	0.74
2011	Recital	N1	P2	B2	234																								0.264	0.503
2011	Recital	N1	P2	B3	141																								0.26	0.531
2011	Recital	N1	P2	B4	177																								0.246	0.492
2011	Recital	N1	P2	B5	196																								0.24	0.452
2011	Recital	N1	P2	B6	234																								0.225	0.405
2011	Recital	N1	P2	B7	141																								0.149	0.416
2011	Recital	N1	P2	B8	196																								0.17	0.378
2011	Recital	N4	P2	A1	196	783.67	302.68	523.76	215.51	27.65	425.7	190.73	234.97	1495.3	1.582	1.745	3.972	0.847	2.172	2.736	1.715	2.138	31.97	5.22
2011	Recital	N4	P2	A2	54	914.29	267	467.59	231.18	37.92	156.12	15.49	140.63	1159.81	1.685	1.989	4.287	1.018	2.004	3.036	1.89	2.347	27.22	0.47
2011	Recital	N4	P2	A3	213	914.29	227.92	579.92	223.35	34.51	363.27	116.82	246.45	1428.96	1.87	1.954	4.247	0.961	2.05	2.778	1.705	2.299	32.86	3.25
2011	Recital	N4	P2	A4	17	653.06	228.57	370.94	280.82	36.19	110.34	0.8	109.54	1026.86	2.031	2.336	4.548	1.193	1.988	4.01	1.974	2.795	28.7	0.03
2011	Recital	N4	P2	B1	126																								0.67	0.491
2011	Recital	N4	P2	B2	72																								0.439	0.357
2011	Recital	N4	P2	B3	178																								0.465	0.379
2011	Recital	N4	P2	B4	54																								0.504	0.465
2011	Recital	N4	P2	B5	161																								0.746	0.474
2011	Recital	N4	P2	B6	109																								0.791	0.531
2011	Recital	N4	P2	B7	72																								0.919	0.621
2011	Recital	N4	P2	B8	178																								0.777	0.501
2011	Recital	N4	P2	C1	143																										56.14	39.78	92.96	1.308	1.218	0.815	0.979	1.718	2.619	0.111	0.325	0.216	0.618	0.932	0.574	0.461	0.155	0.387	0.703
2011	Recital	N4	P2	C2	250																										68.65	59.91	103.71	1.401	1.284	0.453	0.683	1.846	2.279	0.142	0.151	0.127	0.686	0.759	0.586	0.24	0	0.229	0.609
2011	Recital	N4	P2	C3	109																										95.77	49.23	112.15	1.436	1.268	0.579	0.732	1.869	2.07	0	0.452	0.374	0.574	1.083	0.742	0.692	0.5	0.313	0.848
2011	Recital	N4	P2	C4	143																										138.57	48.73	111.91
2011	Recital	N7	P2	A1	71	1044.9	157.17	506.78	242.94	98.14	150.88	11.89	139	1155.91	2.03	2.405	4.639	1.844	1.987	3.007	1.899	2.721	31.46	0.36
2011	Recital	N7	P2	A2	71	1436.73	280.35	620.41	381.39	54.75	187.59	21.55	166.03	1524.48	1.755	2.07	4.353	1.095	2.083	3.103	1.951	2.55	38.87	0.67
2011	Recital	N7	P2	A3	214	1175.51	269.69	600.82	297.8	90.14	413.44	154.4	259.04	1671.88	2.06	2.307	4.322	1.062	2.287	3.113	1.795	2.554	42.7	4.81
2011	Recital	N7	P2	A4	108	1175.51	279.47	675.27	327.84	144.65	303.67	46.54	257.14	1730.9	1.861	1.963	4.43	1.34	2.092	3.023	1.923	2.384	41.27	1.41
2011	Recital	N7	P2	B1	145																								0.366	0.234
2011	Recital	N7	P2	B2	53																								0.301	0.239
2011	Recital	N7	P2	B3	36																								0.019	0.013
2011	Recital	N7	P2	B4	N/A																								0.355	0.26
2011	Recital	N7	P2	B5	145																								0.623	0.319
2011	Recital	N7	P2	B6	71																								0.694	0.383
2011	Recital	N7	P2	B7	197																								0.683	0.373
2011	Recital	N7	P2	B8	N/A																								0.823	0.428
2011	Recital	N10	P2	A1	231	1306.12	326.57	935.18	453.22	321.31	508.15	223.5	284.64	2544.43	2.589	2.359	4.647	2.209	2.13	2.734	1.655	2.731	69.5	6.11
2011	Recital	N10	P2	A2	122	1175.51	193.32	787.59	462.37	166.97	239.33	48.97	190.37	1849.59	2.557	2.494	4.803	3.113	2.117	2.894	1.917	3.085	57.06	1.42
2011	Recital	N10	P2	A3	68	1436.73	211.47	589.06	492.41	363.1	39.47	5.22	34.25	1695.52	2.552	2.987	4.624	3.326	1.935	3.042	1.766	3.456	58.6	0.16
2011	Recital	N10	P2	A4	248	1175.51	340.58	660.9	223.35	425.8	434.9	196.39	238.51	2085.53	2.169	2.296	4.29	2.346	2.491	3.025	2.051	2.54	52.96	5.94
2011	Recital	N10	P2	B1	300																								0.253	0.106
2011	Recital	N10	P2	B2	194																								0.557	0.224
2011	Recital	N10	P2	B3	157																								0.459	0.218
2011	Recital	N10	P2	B4	213																								0.282	0.126
2011	Recital	N10	P2	B5	17																								0.48	0.243
2011	Recital	N10	P2	B6	194																								0.251	0.137
2011	Recital	N10	P2	B7	139																								0.224	0.127
2011	Recital	N10	P2	B8	105																								0.405	0.178
2011	Recital	N10	P2	C1	0																										94.71	80.45	246.03	0.875	0.865	0.355	0.341	1.335	0.747	0.582
2011	Recital	N10	P2	C2	176																										101.68	98.15	176.65	0.615	0.663	0.29	0.338	0.941	0.231	0.364	0.478	0.453	0.719	0.999	0.757	0.926	0.367	0.408	0.886
2011	Recital	N10	P2	C3	105																										114.43	103.56	157	0.29	0.701	0.312	0.485	0.784	0.066	0.274	0.886	0.761	0.803	0.914	0.791	1.11	0.599	0.503	0.498
2011	Recital	N10	P2	C4	157																										128.48	115.96	199.95								N/A	N/A	N/A	N/A	N/A	1.197	0.644	0.532	0.572
2011	Recital	N1	P3	A1	230	1044.9	192.12	195.92	90.07	4.77	208.57	141.48	67.1	691.45	1.932	2.04	4.42	1.622	2.431	3.119	0.981	2.435	16.84	4.41
2011	Recital	N1	P3	A2	248	522.45	90.8	125.39	55.3	8.49	118.44	63.4	55.04	398.42	2.255	2.215	4.006	1.115	2.507	3.432	1.441	2.536	10.1	2.18
2011	Recital	N1	P3	A3	230	914.29	160.38	169.68	81.2	5.05	152.74	80.91	71.82	569.05	2.092	2.207	4.034	1.077	2.544	3.627	1.324	2.516	14.32	2.93
2011	Recital	N1	P3	A4	286	914.29	137.36	175.02	75.74	26.25	125.1	62.55	62.55	539.48	1.684	1.986	3.463	0.776	2.348	3.058	1.638	2.142	11.55	1.91
2011	Recital	N1	P3	B1	196																								0.217	0.27
2011	Recital	N1	P3	B2	230																								0.158	0.281
2011	Recital	N1	P3	B3	286																								0.139	0.228
2011	Recital	N1	P3	B4	248																								0.178	0.268
2011	Recital	N1	P3	B5	267																								0.081	0.155
2011	Recital	N1	P3	B6	286																								0.159	0.277
2011	Recital	N1	P3	B7	286																								0.285	0.417
2011	Recital	N1	P3	B8	267																								0.276	0.363
2011	Recital	N4	P3	A1	139	783.67	229.71	527.67	253.13	65.55	272.3	78.37	193.93	1348.36	2.324	2.272	4.283	1.462	2.205	3.259	1.778	2.605	35.13	2.55
2011	Recital	N4	P3	A2	248	653.06	232.63	515.92	222.85	38.11	385.55	185.87	199.68	1395.07	2.286	2.179	4.226	1.388	2.354	2.986	1.764	2.55	35.58	5.55
2011	Recital	N4	P3	A3	213	783.67	206.93	536.82	214.79	25.87	437.94	202.25	235.69	1422.35	2.227	2.175	4.339	1.53	2.24	2.9	1.674	2.518	35.81	5.87
2011	Recital	N4	P3	A4	194	783.67	129.45	557.71	217.95	44.72	304.97	97.99	206.98	1254.81	2.099	2.161	4.729	1.545	1.953	2.421	1.732	2.528	31.72	2.37
2011	Recital	N4	P3	B1	266																								0.226	0.136
2011	Recital	N4	P3	B2	213																								0.336	0.216
2011	Recital	N4	P3	B3	335																								0.408	0.198
2011	Recital	N4	P3	B4	139																								0.254	0.184
2011	Recital	N4	P3	B5	86																								0.275	0.203
2011	Recital	N4	P3	B6	139																								0.403	0.297
2011	Recital	N4	P3	B7	335																								0.302	0.185
2011	Recital	N4	P3	B8	105																								0.84	0.464
2011	Recital	N4	P3	C1	105																										53.57	78.67	146.67	1.045	0.897	0.321	0.325	1.229	1.043	0.311	0.47	0.435	0.584	0.627	0.517	0.67	0.252	0.465	0.481
2011	Recital	N4	P3	C2	157																										89.89	90.19	130.62	0.559	0.675	0.198	0.148	0.903	0.654	0.119	0.513	0.593	0.784	0.927	0.857	0.751	0.435	0.381	0.548
2011	Recital	N4	P3	C3	231																										80.42	N/A	135.42	0.988	1.018	0.421	0.527	1.237	1.705	0.223	0.619	0.618	0.765	0.826	0.747	0.913	0.487	0.426	0.563
2011	Recital	N4	P3	C4	231																										N/A	78.84	185.78
2011	Recital	N7	P3	A1	265	1175.51	224.69	860.73	342.2	137.43	462.17	178	284.17	2027.23	2.22	2.34	4.722	1.778	2.17	2.792	1.78	2.652	53.76	4.97
2011	Recital	N7	P3	A2	299	1044.9	239.02	670.04	295.18	67.32	475.52	214.54	260.98	1747.08	2.204	2.245	4.258	1.156	2.277	2.803	1.844	2.546	44.48	6.01
2011	Recital	N7	P3	A3	369	1044.9	293.88	808.49	271.67	95.5	581.13	292.52	288.61	2050.68	1.891	1.961	4.225	1.455	2.145	2.687	1.596	2.28	46.75	7.86
2011	Recital	N7	P3	A4	369	1175.51	463.67	860.73	300.41	126.64	883.51	502.28	381.23	2634.97	1.168	1.541	3.551	0.954	2.237	2.806	1.487	1.91	50.32	14.1
2011	Recital	N7	P3	B1	156																								0.025	0.012
2011	Recital	N7	P3	B2	282																								0.024	0.01
2011	Recital	N7	P3	B3	120																								0.024	0.013
2011	Recital	N7	P3	B4	282																								0.021	0.012
2011	Recital	N7	P3	B5	210																								0.019	0.011
2011	Recital	N7	P3	B6	156																								0.021	0.012
2011	Recital	N7	P3	B7	139																								0.021	0.011
2011	Recital	N7	P3	B8	282																								0.022	0.011
2011	Recital	N10	P3	A1	N/A	N/A	N/A	N/A	N/A	N/A	N/A	N/A	N/A	N/A	N/A	N/A	N/A	N/A	N/A	N/A	N/A	N/A	N/A	N/A
2011	Recital	N10	P3	A2	334	1567.35	316.15	978.29	487.18	138.97	860.42	468.87	391.55	2781.01	2.491	2.437	4.422	2.376	2.229	2.625	1.755	2.724	75.74	12.31
2011	Recital	N10	P3	A3	334	1697.96	392.5	1119.35	489.8	312.57	803.55	445.04	358.52	3117.77	2.223	2.264	4.403	2.664	2.027	2.374	1.597	2.574	80.25	10.57
2011	Recital	N10	P3	A4	225	1436.73	646.53	862.04	646.53	505.47	279.47	139.6	139.87	2940.04	1.667	2.249	3.984	2.149	2.081	2.726	1.437	2.469	72.6	3.81
2011	Recital	N10	P3	B1	277																								0.024	0.009
2011	Recital	N10	P3	B2	334																								0.028	0.011
2011	Recital	N10	P3	B3	315																								0.034	0.011
2011	Recital	N10	P3	B4	296																								0.027	0.012
2011	Recital	N10	P3	B5	N/A																								0.023	0.015
2011	Recital	N10	P3	B6	386																								0.034	0.01
2011	Recital	N10	P3	B7	403																								0.032	0.011
2011	Recital	N10	P3	B8	351																								0.005	0.01
2011	Recital	N10	P3	C1	296																										68.97	83.67	145.42	0.129	0.071	0	0	0.021	1.192	0.489	0.537	0.572	0.534	0.673	0.56	0.513	0.241	0.167	0.572
2011	Recital	N10	P3	C2	242																										71.1	86.85	142.29	0.302	0.201	0.052	0.101	0.263	1.219	0.348	0.212	0.164	0.391	0.803	0.387	0.225	0.053	0.128	0.472
2011	Recital	N10	P3	C3	260																										64.06	78.35	151.91	0	0	0.04	0.215	0	1.302	0.385	0	0	0.316	0.466	0.298	0.161	0.105	0	0.205
2011	Recital	N10	P3	C4	260																										N/A	86.33	159.47
2011	Recital	N1	P4	A1	408	1044.9	182.31	328.35	141.92	11.42	259.47	163.29	96.18	923.47	1.664	2.526	4.55	1.289	2.576	3.254	1.425	2.666	24.62	5.31
2011	Recital	N1	P4	A2	352	783.67	155	197.21	110.62	10.91	189.23	121.99	67.24	662.96	1.938	2.329	4.449	1.781	2.792	3.646	1.242	2.714	18	4.45
2011	Recital	N1	P4	A3	369	1306.12	98.89	201.81	80.44	13.51	201.84	123.27	78.56	596.48	1.978	2.251	4.287	1.473	2.623	3.395	1.412	2.589	15.44	4.19
2011	Recital	N1	P4	A4	335	653.06	95.92	172.41	72.79	22.78	138.76	88.53	50.23	502.66	2.118	2.365	4.106	1.288	2.683	3.546	1.161	2.609	13.11	3.14
2011	Recital	N1	P4	B1	335																								0.042	0.061
2011	Recital	N1	P4	B2	369																								0.022	0.032
2011	Recital	N1	P4	B3	389																								0.01	0.014
2011	Recital	N1	P4	B4	352																								0.023	0.031
2011	Recital	N1	P4	B5	389																								0.01	0.01
2011	Recital	N1	P4	B6	352																								0.007	0.01
2011	Recital	N1	P4	B7	408																								0.009	0.01
2011	Recital	N1	P4	B8	389																								0.01	0.01
2011	Recital	N4	P4	A1	455	783.67	152.93	514.61	182.86	33.97	698.31	474.53	223.78	1582.68	2.668	2.179	4.262	1.255	2.127	2.465	1.411	2.424	38.37	11.7
2011	Recital	N4	P4	A2	315	653.06	185.42	435.23	193.16	13.77	381.2	188.11	193.1	1208.78	3.009	2.476	4.615	1.786	2.167	2.886	1.468	2.794	33.78	5.43
2011	Recital	N4	P4	A3	421	914.29	230.62	551.18	241.63	44.13	675.72	447.43	228.3	1743.3	2.761	2.283	4.363	1.335	2.274	2.718	1.405	2.607	45.45	12.16
2011	Recital	N4	P4	A4	386	783.67	272.39	554.95	156.41	33.67	682.37	459.66	222.71	1699.79	2.271	2.033	4.236	1.275	2.464	2.802	1.767	2.432	41.34	12.88
2011	Recital	N4	P4	B1	421																								0.014	0.009
2011	Recital	N4	P4	B2	455																								0.021	0.01
2011	Recital	N4	P4	B3	438																								0.016	0.009
2011	Recital	N4	P4	B4	455																								0.014	0.008
2011	Recital	N4	P4	B5	315																								0.015	0.011
2011	Recital	N4	P4	B6	403																								0.021	0.011
2011	Recital	N4	P4	B7	438																								0.016	0.008
2011	Recital	N4	P4	B8	455																								0.017	0.011
2011	Recital	N4	P4	C1	403																										57.6	75.26	166.72	1.476	1.036	0.393	0.492	1.46	1.669	0.573	1.956	1.689	0.409	1.039	0.67	1.341	0.83	0.347	0.435
2011	Recital	N4	P4	C2	334																										47.09	69.2	150.34
2011	Recital	N4	P4	C3	315																										63.03	76.87	137.93	1.449	1.212	0.347	0.494	1.657	1.254	0.574	0.829	0.299	0.643	0.326	0.096	1.222	0.613	0.211	0.237
2011	Recital	N4	P4	C4	438																										42.04	71.53	89.26	1.522	1.231	0.461	0.595	1.524	1.671	0.457	1.838	2.007	0.644	0	0.771	1.282	0.603	0.381	0.333
2011	Recital	N7	P4	A1	349	1567.35	268.67	936.49	463.67	170.11	547.36	285.28	262.07	2386.3	2.136	2.146	4.27	1.635	2.095	2.547	1.602	2.509	59.88	7.27
2011	Recital	N7	P4	A2	403	1306.12	369.48	798.04	382.69	96.54	585.26	349.05	236.21	2232.01	1.242	1.921	3.587	0.93	2.43	2.71	2.016	2.185	48.76	9.46
2011	Recital	N7	P4	A3	420	1175.51	389.49	846.37	318.69	96.81	1056.34	734.25	322.09	2707.7	1.287	1.769	3.578	1.156	2.123	2.392	1.511	2.029	54.94	17.56
2011	Recital	N7	P4	A4	368	1175.51	288.04	786.29	325.22	173.64	696.16	404.06	292.1	2269.35	1.733	1.982	3.861	1.617	1.943	2.37	1.351	2.18	49.46	9.58
2011	Recital	N7	P4	B1	368																								0.021	0.01
2011	Recital	N7	P4	B2	437																								0.018	0.009
2011	Recital	N7	P4	B3	437																								0.02	0.009
2011	Recital	N7	P4	B4	385																								0.02	0.009
2011	Recital	N7	P4	B5	N/A																								N/A	N/A
2011	Recital	N7	P4	B6	330																								0.024	0.009
2011	Recital	N7	P4	B7	385																								0.025	0.01
2011	Recital	N7	P4	B8	385																								0.178	0.1
2011	Recital	N10	P4	A1	N/A	N/A	N/A	N/A	N/A	N/A	N/A	N/A	N/A	N/A	N/A	N/A	N/A	N/A	N/A	N/A	N/A	N/A	N/A	N/A
2011	Recital	N10	P4	A2	469	1567.35	231.77	1071.02	370.94	388.21	1205.55	855.54	350.01	3267.49	2.352	2.012	3.601	2.859	1.94	2.147	1.435	2.291	74.85	18.37
2011	Recital	N10	P4	A3	377	1697.96	577.25	1043.59	403.04	523.76	1112.7	720.52	392.18	3660.34	1.284	1.89	3.414	1.893	2.118	2.422	1.56	2.032	74.38	17.45
2011	Recital	N10	P4	A4	N/A	N/A	N/A	N/A	N/A	N/A	N/A	N/A	N/A	N/A	N/A	N/A	N/A	N/A	N/A	N/A	N/A	N/A	N/A	N/A
2011	Recital	N10	P4	B1	343																								0.173	0.096
2011	Recital	N10	P4	B2	377																								0.207	0.058
2011	Recital	N10	P4	B3	452																								0.214	0.122
2011	Recital	N10	P4	B4	395																								0.305	0.099
2011	Recital	N10	P4	B5	395																								0.283	0.119
2011	Recital	N10	P4	B6	360																								0.169	0.069
2011	Recital	N10	P4	B7	395																								0.143	0.081
2011	Recital	N10	P4	B8	504																								0.035	0.01
2011	Recital	N10	P4	C1	289																										81.72	122.09	173.98	1.371	1.013	0.441	0.462	1.246	1.269	0.894	1.069	0.746	0.763	0.417	0.11	1.273	0.604	0.285	0.011
2011	Recital	N10	P4	C2	486																										64.62	111.58	183.61	1.213	0.942	0.394	0.404	1.07	1.1	0.588	0.716	1.367	0.48	0.812	0.17	1.163	0.517	0.24	0
2011	Recital	N10	P4	C3	395																										63.33	108.07	N/A	1.131	0.969	0.371	0.494	1.118	1.06	0.571						1.203	0.651	0.331	0.21
2011	Recital	N10	P4	C4	N/A																										N/A	100.74	157.78								1.07	0.938	0.568	0.67	0.397
2011	Recital	N1	P5	A1	490	1044.9	121.31	346.62	129.52	12.47	296.4	182.94	113.46	906.32	1.972	2.239	4.063	0.904	2.907	3.864	1.363	2.664	24.14	7.07
2011	Recital	N1	P5	A2	472	1044.9	114.69	274.34	90.49	26.54	277.3	162.17	115.13	783.36	1.863	2.24	3.742	1.343	2.768	3.646	1.531	2.515	19.7	5.91
2011	Recital	N1	P5	A3	472	914.29	133.28	272.97	108.45	14.42	293.37	187.91	105.46	822.48	1.708	2.288	3.617	1.122	2.581	3.149	1.57	2.453	20.18	5.92
2011	Recital	N1	P5	A4	509	1175.51	203.92	376.36	147.7	13.3	343.68	185.63	158.05	1084.96	1.748	2.462	4.211	1.439	2.968	3.838	1.946	2.659	28.84	6.53
2011	Recital	N1	P5	B1	472																								0.009	0.011
2011	Recital	N1	P5	B2	509																								0.009	0.01
2011	Recital	N1	P5	B3	490																								0.01	0.009
2011	Recital	N1	P5	B4	455																								0.01	0.011
2011	Recital	N1	P5	B5	420																								0.01	0.011
2011	Recital	N1	P5	B6	455																								0.012	0.01
2011	Recital	N1	P5	B7	509																								0.011	0.01
2011	Recital	N1	P5	B8	455																								0.125	0.11
2011	Recital	N4	P5	A1	486	1306.12	152.93	514.61	182.86	33.97	820.31	553.47	266.84	1704.69	1.875	2.101	3.896	0.961	2.209	2.514	1.577	2.303	39.25	13.92
2011	Recital	N4	P5	A2	452	653.06	185.42	435.23	193.16	13.77	807.46	572.66	234.8	1635.03	2.312	2.274	4.178	1.42	2.417	2.84	1.385	2.567	41.96	16.26
2011	Recital	N4	P5	A3	452	783.67	230.62	551.18	241.63	44.13	887.29	621.78	265.51	1954.86	1.972	2.138	3.928	1.132	2.349	2.739	1.434	2.413	47.16	17.03
2011	Recital	N4	P5	A4	556	783.67	272.39	554.95	234.78	33.67	933.38	692.31	241.07	2029.17	2.151	1.878	3.908	0.728	2.188	2.528	1.212	2.273	46.13	17.5
2011	Recital	N4	P5	B1	521																								0.522	0.237
2011	Recital	N4	P5	B2	414																								0.21	0.104
2011	Recital	N4	P5	B3	521																								0.199	0.094
2011	Recital	N4	P5	B4	452																								0.342	0.203
2011	Recital	N4	P5	B5	433																								0.293	0.154
2011	Recital	N4	P5	B6	395																								0.23	0.134
2011	Recital	N4	P5	B7	521																								0.652	0.305
2011	Recital	N4	P5	B8	469																								0.273	0.108
2011	Recital	N4	P5	C1	486																										51.67	80.61	137.04	0.707	0.764	0.341	0.269	1.211	0.387	0.237	0.577	0.577	0.671	0.969	0.669	0.152	0.041	0.312	0.349
2011	Recital	N4	P5	C2	395																										76.33	80.09	154.53	0.608	0.705	0.341	0.4	1.179	0.731	0.265	0.636	0.651	0.547	0.862	0.415	0.348	0.27	0.401	0.4
2011	Recital	N4	P5	C3	452																										20.82	74.45	180.79	0.796	0.826	0.501	0.566	1.3	1.233	0.312	0.677	0.611	0.471	1.137	0.196	0.313	0.205	0.325	0.274
2011	Recital	N4	P5	C4	433																										31.16	83.11	207.51
2011	Recital	N7	P5	A1	394	1044.9	206.37	970.45	408.82	173.71	539.43	262.64	276.79	2298.78	2.929	2.524	4.592	2.526	2.305	2.862	1.775	2.877	66.13	7.52
2011	Recital	N7	P5	A2	538	1175.51	254.69	817.63	306.94	231.18	1040.98	737.24	303.74	2651.43	2.233	1.969	3.981	1.444	2.18	2.469	1.477	2.264	60.04	18.21
2011	Recital	N7	P5	A3	N/A	N/A	N/A	N/A	N/A	N/A	N/A	N/A	N/A	N/A	N/A	N/A	N/A	N/A	N/A	N/A	N/A	N/A	N/A	N/A
2011	Recital	N7	P5	A4	467	914.29	244.94	762.78	325.22	55.77	962.61	667.7	294.91	2351.32	2.293	2.293	4.201	1.279	2.296	2.686	1.413	2.534	59.58	17.93
2011	Recital	N7	P5	B1	467																								0.318	0.097
2011	Recital	N7	P5	B2	503																								0.718	0.289
2011	Recital	N7	P5	B3	394																								0.521	0.182
2011	Recital	N7	P5	B4	590																								0.754	0.306
2011	Recital	N7	P5	B5	429																								0.509	0.193
2011	Recital	N7	P5	B6	503																								0.321	0.136
2011	Recital	N7	P5	B7	289																								0.562	0.212
2011	Recital	N7	P5	B8	412																								0.313	0.124
2011	Recital	N10	P5	A1	479	1567.35	237.17	969.14	536.82	404.9	757.55	506.5	251.05	2905.57	2.098	2.603	3.575	3.171	2.226	2.46	1.754	2.722	79.1	12.46
2011	Recital	N10	P5	A2	N/A	N/A	N/A	N/A	N/A	N/A	N/A	N/A	N/A	N/A	N/A	N/A	N/A	N/A	N/A	N/A	N/A	N/A	N/A	N/A
2011	Recital	N10	P5	A3	588	1436.73	448	1187.27	360.49	538.12	1872.98	1016.89	856.08	4406.86	2.091	2.043	3.601	2.517	1.95	2.55	1.238	2.194	96.68	25.93
2011	Recital	N10	P5	A4	551	1306.12	389.22	1150.69	342.2	367.02	1956.57	1460.79	495.78	4205.71	2.164	2.199	3.982	2.063	2.22	2.531	1.303	2.339	98.36	36.97
2011	Recital	N10	P5	B1	462																								0.16	0.05
2011	Recital	N10	P5	B2	408																								0.333	0.135
2011	Recital	N10	P5	B3	357																								0.401	0.125
2011	Recital	N10	P5	B4	462																								0.309	0.104
2011	Recital	N10	P5	B5	443																								0.259	0.076
2011	Recital	N10	P5	B6	479																								0.318	0.097
2011	Recital	N10	P5	B7	443																								0.293	0.089
2011	Recital	N10	P5	B8	514																								0.983	0.264
2011	Recital	N10	P5	C1	571																										14.65	69.35	152.94	0.325	0.311	0.301	0.137	0.585	0.551	0.445	0.496	0.363	0.521	0.642	0.075	N/A	N/A	N/A	N/A
2011	Recital	N10	P5	C2	N/A																										73.16	86.56	157.2	0.467	0.544	0.389	0.217	0.681	0.537	0.538	0.598	0.498	0.521	0.586	0.11	N/A	N/A	N/A	N/A
2011	Recital	N10	P5	C3	425																										N/A	93.01	168.77	0.774	0.782	0.372	0.357	1.085	0.85	0.312	0.031	0.321	0.407	0.25	0.188	0.419	0.355	0.312	0.489
2011	Recital	N10	P5	C4	551																										38.95	79.65	216.27
2011	Recital	N1	P6	A1	608	914.29	186.29	395.76	111.52	8.86	409.78	209.62	200.16	1112.2	2.447	2.766	4.416	1.739	2.911	3.962	1.81	2.923	32.51	8.3
2011	Recital	N1	P6	A2	573	1044.9	147.77	421.88	138.04	7.09	413.04	200.52	212.52	1127.82	2.295	2.38	4.357	1.525	2.792	4.003	1.649	2.756	31.09	8.03
2011	Recital	N1	P6	A3	627	783.67	111.06	328.44	103.46	15.74	364.42	223.56	140.87	923.12	2.22	2.354	4.109	1.004	2.88	3.778	1.455	2.719	25.1	8.45
2011	Recital	N1	P6	A4	504	783.67	128.88	336.35	143.83	4.83	331.83	211.79	120.05	945.72	2.19	2.289	4.219	1.044	2.989	3.896	1.39	2.808	26.56	8.25
2011	Recital	N1	P6	B1	665																								0.365	0.284
2011	Recital	N1	P6	B2	590																								0.211	0.141
2011	Recital	N1	P6	B3	627																								0.175	0.142
2011	Recital	N1	P6	B4	627																								0.23	0.183
2011	Recital	N1	P6	B5	573																								0.126	0.121
2011	Recital	N1	P6	B6	573																								0.056	0.199
2011	Recital	N1	P6	B7	608																								0.259	0.198
2011	Recital	N1	P6	B8	646																								0.226	0.148
2011	Recital	N4	P6	A1	551	783.67	186.37	506.78	231.18	57.01	786.52	580.11	206.41	1767.86	2.713	2.298	4.046	1.185	2.232	2.62	1.142	2.505	44.29	15.2
2011	Recital	N4	P6	A2	588	1044.9	218.46	636.08	259.92	62.39	942.12	696.02	246.1	2118.98	2.533	2.144	3.983	1.107	2.341	2.697	1.337	2.467	52.27	18.77
2011	Recital	N4	P6	A3	514	914.29	251.34	704	296.49	35.89	992.67	718.18	274.48	2280.39	2.586	2.279	4.08	1.135	2.439	2.849	1.368	2.599	59.26	20.46
2011	Recital	N4	P6	A4	N/A	1306.12	247.77	570.78	246.86	44.08	1171.16	889.09	282.07	2280.65	2.331	1.913	3.582	1.095	2.53	2.882	1.42	2.44	55.65	25.62
2011	Recital	N4	P6	B1	640																								0.196	0.102
2011	Recital	N4	P6	B2	692																								0.42	0.232
2011	Recital	N4	P6	B3	623																								0.185	0.088
2011	Recital	N4	P6	B4	588																								0.312	0.139
2011	Recital	N4	P6	B5	605																								0.353	0.152
2011	Recital	N4	P6	B6	675																								0.17	0.082
2011	Recital	N4	P6	B7	551																								0.199	0.116
2011	Recital	N4	P6	B8	640																								0.286	0.124
2011	Recital	N4	P6	C1	640																										41.75	96.91	N/A	0.481	0.456	0.339	0.336	0.934	0.803	0.237	0.289	0.398	0.339	0.345	0	0.482	0.421	0.191	0.583
2011	Recital	N4	P6	C2	571																										39.59	76.42	159.68	0.6	0.626	0.486	0.634	1.002	0.687	0.074	0.519	0.681	0.585	0.517	0.284	0	0.083	0.278	0.326
2011	Recital	N4	P6	C3	551																										57.18	89.88	172.43	0.295	0.343	0.422	0.576	1.101	0.449	0.283	0.396	0.562	0.58	0.321	0.232	0.508	0.444	0.357	0.521
2011	Recital	N4	P6	C4	605																										62.61	84.04	168.41
2011	Recital	N7	P6	A1	662	1697.96	256	854.2	585.14	245.55	495.02	325.84	169.18	2435.92	2.482	1.077	4.448	2.107	2.305	2.778	1.394	2.388	58.16	9.05
2011	Recital	N7	P6	A2	696	1044.9	256	748.41	256	84.9	1602.61	1262.56	340.05	2947.92	2.033	1.718	3.634	1.073	2.546	2.918	1.166	2.343	69.08	36.84
2011	Recital	N7	P6	A3	823	1044.9	175.02	749.71	231.18	159.35	1274.78	944.5	330.28	2590.04	2.408	1.848	3.847	1.536	2.443	2.88	1.194	2.338	60.55	27.2
2011	Recital	N7	P6	A4	570	1959.18	676.57	1664	583.84	399.67	1960.49	1320.35	640.14	5284.57	1.515	1.52	3.609	1.259	2.37	2.798	1.485	2.046	108.1	36.95
2011	Recital	N7	P6	B1	570																								0.547	0.122
2011	Recital	N7	P6	B2	518																								0.606	0.158
2011	Recital	N7	P6	B3	589																								0.277	0.104
2011	Recital	N7	P6	B4	589																								0.303	0.121
2011	Recital	N7	P6	B5	645																								0.294	0.117
2011	Recital	N7	P6	B6	518																								0.265	0.104
2011	Recital	N7	P6	B7	662																								0.418	0.102
2011	Recital	N7	P6	B8	553																								0.212	0.076
2011	Recital	N10	P6	A1	613	1436.73	287.35	954.78	502.86	667.43	1094.53	791.65	302.88	3506.94	2.065	2.257	3.343	2.985	2.163	2.504	1.274	2.506	87.89	19.82
2011	Recital	N10	P6	A2	647	1959.18	916.9	1355.76	404.9	851.59	1667.92	1159.41	508.51	5197.06	1.114	1.814	3.368	1.572	2.533	2.98	1.513	2.003	104.08	34.55
2011	Recital	N10	P6	A3	647	1436.73	423.18	1199.02	270.37	641.31	2198.2	1709.57	488.63	4732.08	1.756	1.768	3.34	1.881	2.408	2.752	1.205	2.169	102.66	47.05
2011	Recital	N10	P6	A4	N/A	N/A	N/A	N/A	N/A	N/A	N/A	N/A	N/A	N/A	N/A	N/A	N/A	N/A	N/A	N/A	N/A	N/A	N/A	N/A
2011	Recital	N10	P6	B1	665																								0.167	0.047
2011	Recital	N10	P6	B2	684																								0.165	0.047
2011	Recital	N10	P6	B3	739																								0.423	0.1
2011	Recital	N10	P6	B4	630																								0.533	0.158
2011	Recital	N10	P6	B5	N/A																								0.427	0.115
2011	Recital	N10	P6	B6	647																								0.362	0.077
2011	Recital	N10	P6	B7	630																								0.237	0.053
2011	Recital	N10	P6	B8	665																								0.693	0.188
2011	Recital	N10	P6	C1	684																										37.78	95.25	190.36	0.426	0.407	0.305	0.302	0.818	0.338	0.463	0.235	0.396	0.481	0.396	0.076	N/A	N/A	N/A	N/A
2011	Recital	N10	P6	C2	N/A																										N/A	93.3	N/A
2011	Recital	N10	P6	C3	576																										156.33	77.04	169.86	0.239	0.271	0.324	0.354	0.83	0.251	0.432	0.28	0.454	0.294	0.421	0.009	0.613	0.42	0.364	0.255
2011	Recital	N10	P6	C4	756																										97.52	N/A	223.42	N/A	N/A	N/A	N/A	N/A	0	0.634	0.03	0.414	0.353	0.24	0.019	0.354	0.476	0.306	0.167
2011	Recital	N1	P7	A1	696	1306.12	275.59	817.63	274.29	9.8	643.92	338.32	305.59	2021.22	2.133	2.169	4.156	1.27	2.88	3.802	1.86	2.656	53.68	12.86
2011	Recital	N1	P7	A2	731	783.67	141.06	468.9	152.82	5.42	467.59	252.59	215	1235.79	2.453	2.156	4.113	1.036	2.939	4.044	1.641	2.723	33.65	10.21
2011	Recital	N1	P7	A3	714	653.06	152.82	361.8	131.92	8.82	495.02	320.8	174.22	1150.37	2.242	2.068	3.676	0.865	2.977	3.846	1.376	2.657	30.57	12.34
2011	Recital	N1	P7	A4	679	1306.12	229.88	761.47	261.22	15.06	845.06	525.44	319.62	2112.69	2.236	2.252	4.118	0.853	3.014	3.819	1.691	2.776	58.64	20.06
2011	Recital	N1	P7	B1	804																								0.338	0.192
2011	Recital	N1	P7	B2	679																								0.182	0.109
2011	Recital	N1	P7	B3	749																								0.227	0.159
2011	Recital	N1	P7	B4	785																								0.384	0.28
2011	Recital	N1	P7	B5	823																								0.286	0.171
2011	Recital	N1	P7	B6	785																								0.282	0.21
2011	Recital	N1	P7	B7	749																								0.292	0.217
2011	Recital	N1	P7	B8	766																								0.164	0.158
2011	Recital	N4	P7	A1	793	1044.9	267.76	670.04	245.55	66.61	1120.65	871.6	249.05	2370.61	2.153	2.196	3.762	1.227	2.414	2.81	1.027	2.429	57.58	24.49
2011	Recital	N4	P7	A2	793	391.84	169.8	411.43	159.35	33.96	909.06	696.11	212.95	1683.59	2.584	1.729	3.642	1.539	2.807	3.385	0.917	2.574	43.34	23.56
2011	Recital	N4	P7	A3	845	783.67	275.59	581.22	253.39	44.41	1238.2	959.57	278.64	2392.82	2.651	1.955	3.659	1.205	2.709	3.212	0.975	2.592	62.02	30.83
2011	Recital	N4	P7	A4	879	783.67	181.55	518.53	194.61	30.04	1205.55	938.81	266.74	2130.29	2.076	1.755	3.637	1.66	2.517	2.95	0.991	2.384	50.79	27.7
2011	Recital	N4	P7	B1	775																								0.335	0.124
2011	Recital	N4	P7	B2	793																								0.319	0.137
2011	Recital	N4	P7	B3	758																								0.293	0.101
2011	Recital	N4	P7	B4	740																								0.318	0.131
2011	Recital	N4	P7	B5	758																								0.25	0.104
2011	Recital	N4	P7	B6	879																								0.485	0.186
2011	Recital	N4	P7	B7	666																								0.409	0.115
2011	Recital	N4	P7	B8	899																								0.235	0.104
2011	Recital	N4	P7	C1	862																										29.32	71.58	123.27	1.325	1.101	0.439	0.698	1.458	1.38	0.533	N/A	N/A	0.532	N/A	N/A	1.158	0.964	0.347	0.657
2011	Recital	N4	P7	C2	827																										12.43	61.64	135.35	1.57	1.41	0.589	0.809	1.682	1.844	0.616	N/A	N/A	0	N/A	N/A	0.899	0.728	0.392	0.477
2011	Recital	N4	P7	C3	862																										28.57	77.34	146.82	1.481	1.415	0.59	0.867	1.67	1.571	0.621	N/A	N/A	0.534	N/A	N/A	1.064	0.795	0.432	0.476
2011	Recital	N4	P7	C4	793																										14.11	63.65	N/A
2011	Recital	N7	P7	A1	904	1044.9	256	892.08	305.63	66.61	2076.73	1654.67	422.06	3597.06	1.943	1.619	3.534	1.376	2.43	2.767	1.108	2.268	81.59	45.78
2011	Recital	N7	P7	A2	869	1306.12	480.65	1131.1	382.69	271.67	2422.86	1970.05	452.81	4688.98	1.781	1.444	3.177	1.067	2.793	3.179	1.111	2.295	107.61	62.63
2011	Recital	N7	P7	A3	760	1044.9	329.14	967.84	437.55	245.55	1333.55	1037.24	296.31	3313.63	1.705	1.835	3.288	2.278	2.389	2.755	1.109	2.27	75.22	28.58
2011	Recital	N7	P7	A4	743	1567.35	306.94	1235.59	559.02	198.53	1541.22	1174.31	366.92	3841.31	2.588	2.269	4.098	1.789	2.22	2.499	1.324	2.516	96.65	29.35
2011	Recital	N7	P7	B1	815																								0.538	0.132
2011	Recital	N7	P7	B2	743																								0.567	0.155
2011	Recital	N7	P7	B3	869																								0.304	0.089
2011	Recital	N7	P7	B4	904																								0.05	0.014
2011	Recital	N7	P7	B5	834																								0.34	0.1
2011	Recital	N7	P7	B6	797																								0.292	0.099
2011	Recital	N7	P7	B7	760																								0.307	0.074
2011	Recital	N7	P7	B8	743																								0.3	0.044
2011	Recital	N10	P7	A1	816	1306.12	261.22	988.73	424.49	321.31	1699.27	1338.83	360.44	3695.02	2.141	1.865	3.225	3.052	2.155	2.396	1.259	2.277	84.14	32.08
2011	Recital	N10	P7	A2	890	1567.35	304.33	1007.02	151.51	485.88	2553.47	2091.1	462.37	4502.2	1.905	1.867	2.917	2.095	2.314	2.569	1.159	2.183	98.28	53.73
2011	Recital	N10	P7	A3	781	1175.51	527.67	984.82	400.98	402.29	1748.9	1416.67	332.23	4064.65	2.016	2.272	3.639	3.481	2.302	2.595	1.05	2.506	101.86	36.77
2011	Recital	N10	P7	A4	925	1436.73	331.76	1232.98	402.29	446.69	2421.55	1893.98	527.57	4835.27	1.921	1.807	3.014	1.898	2.319	2.626	1.217	2.18	105.41	49.74
2011	Recital	N10	P7	B1	816																								0.354	0.074
2011	Recital	N10	P7	B2	835																								0.273	0.057
2011	Recital	N10	P7	B3	781																								0.264	0.058
2011	Recital	N10	P7	B4	873																								0.195	0.046
2011	Recital	N10	P7	B5	907																								0.265	0.062
2011	Recital	N10	P7	B6	835																								0.17	0.035
2011	Recital	N10	P7	B7	781																								0.265	0.058
2011	Recital	N10	P7	B8	781																								0.13	0.048
2011	Recital	N10	P7	C1	873																										32.69	N/A	177.4	1.051	0.875	0.396	0.602	1.034	1.015	0.676						0.934	0.617	0.341	0.086
2011	Recital	N10	P7	C2	854																										74.61	94.9	184.05	0.892	0.611	0.261	0.423	0.953	0.857	0.68	N/A	N/A	0.225	N/A	N/A	N/A	N/A	N/A	N/A
2011	Recital	N10	P7	C3	873																										50.05	97.62	170.96	0.793	0.599	0.334	0.308	0.778	0.689	0.604	N/A	N/A	0.49	N/A	N/A	0.738	0.421	0.306	0.17
2011	Recital	N10	P7	C4	781																										62.76	97.1	177.97								N/A	N/A	0.618	N/A	N/A
2011	Recital	N1	P8	A1	1130	2089.8	122.33	391.88	137.5	28.24	720.2	524.21	195.98	1400.14	1.964	1.833	3.042	1.079	2.76	3.16	1.69	2.425	33.95	16.56		0.41	17633	25.9
2011	Recital	N1	P8	A2	1113	1567.35	163.98	454.47	190.92	16.05	790.2	610.43	179.77	1615.62	2.293	2.134	3.384	1.049	2.793	3.287	1.116	2.609	42.16	20.06		0.42	18808	28.27
2011	Recital	N1	P8	A3	1096	1306.12	177.82	611.93	158.72	10.38	1286.75	988.88	297.87	2245.6	1.417	2.119	3.925	1.208	2.469	2.812	1.329	2.387	53.61	27.8		0.48	32784	26.28
2011	Recital	N1	P8	A4	1096	1567.35	159.83	424.7	115.17	6.56	835.34	636.37	198.97	1541.6	1.974	1.764	3.56	1.543	2.521	2.942	1.173	2.329	35.91	18.72		0.46	22596	24.53
2011	Recital	N1	P8	B1	1169																								0.043	0.036
2011	Recital	N1	P8	B2	1113																								0.169	0.08
2011	Recital	N1	P8	B3	1150																								0.077	0.041
2011	Recital	N1	P8	B4	1150																								0.015	0.01
2011	Recital	N1	P8	B5	1130																								0.069	0.053
2011	Recital	N1	P8	B6	1096																								0.019	0.007
2011	Recital	N1	P8	B7	1113																								0.025	0.037
2011	Recital	N1	P8	B8	1078																								0.021	0.01
2011	Recital	N4	P8	A1	1132	2220.41	212.9	731.43	287.35	103.18	1034.84	782.41	252.43	2369.7	2.302	2.237	4.184	1.933	2.619	3.035	1.328	2.632	62.38	23.75		0.36	21682	31.44
2011	Recital	N4	P8	A2	1271	2481.63	231.18	788.9	201.14	164.57	1496.82	1014.96	481.85	2882.61	2.336	1.945	3.792	2.053	2.448	2.779	1.75	2.373	68.39	28.21		0.38	34220	25.84
2011	Recital	N4	P8	A3	1150	2481.63	344.82	1052.73	343.51	82.29	1767.18	1311.43	455.76	3590.53	1.931	2.199	3.426	1.47	2.58	2.972	1.455	2.462	88.39	38.97		0.4	35265	32.39
2011	Recital	N4	P8	A4	1202	2220.41	252.08	967.84	293.88	96.65	1410.61	1096.67	313.94	3021.06	2.023	1.96	3.425	1.452	2.491	2.918	0.997	2.339	70.67	32		0.4	31869	29.98
2011	Recital	N4	P8	B1	1058																								0.03	0.009
2011	Recital	N4	P8	B2	1219																								0.025	0.009
2011	Recital	N4	P8	B3	1219																								0.036	0.01
2011	Recital	N4	P8	B4	1167																								0.027	0.009
2011	Recital	N4	P8	B5	1150																								0.037	0.01
2011	Recital	N4	P8	B6	1202																								0.029	0.01
2011	Recital	N4	P8	B7	1167																								0.035	0.01
2011	Recital	N4	P8	B8	1237																								0.074	0.021
2011	Recital	N4	P8	C1	1184																										124.15	65.43	114.33
2011	Recital	N4	P8	C2	1095																										263.33	71.86	152.38
2011	Recital	N4	P8	C3	1095																										117.59	114.93	157.23
2011	Recital	N4	P8	C4	1150																										122.37	N/A	180.6
2011	Recital	N7	P8	A1	1276	2742.86	570.78	1391.02	236.41	342.2	2535.18	1707.44	827.74	5075.59	1.823	1.904	3.308	1.204	2.467	2.755	1.874	2.194	111.38	47.04		0.38	51984	28.61
2011	Recital	N7	P8	A2	1152	1567.35	590.37	1068.41	126.69	685.71	2554.78	2026.58	528.2	5025.96	2.114	1.497	3.109	1.739	2.194	2.534	0.89	1.997	100.39	51.35		0.46	53551	32.97
2011	Recital	N7	P8	A3	1134	1959.18	412.73	1094.53	159.35	484.57	2379.76	1931.77	447.99	4530.94	2.195	1.562	3.526	1.708	2.205	2.501	0.926	2.042	92.52	48.32		0.47	52376	32.13
2011	Recital	N7	P8	A4	1152	2089.8	338.29	1016.16	165.88	304.33	2089.8	1647.91	441.89	3914.45	2.287	1.703	3.843	2.294	2.113	2.405	1.026	2.109	82.56	39.63		0.46	43102	33.31
2011	Recital	N7	P8	B1	1241																								0.121	0.034
2011	Recital	N7	P8	B2	1223																								0.118	0.032
2011	Recital	N7	P8	B3	1276																								0.085	0.029
2011	Recital	N7	P8	B4	1189																								0.076	0.02
2011	Recital	N7	P8	B5	1241																								0.088	0.016
2011	Recital	N7	P8	B6	1134																								0.225	0.043
2011	Recital	N7	P8	B7	1206																								0.066	0.015
2011	Recital	N7	P8	B8	1223																								0.083	0.028
2011	Recital	N10	P8	A1	1189	1697.96	365.98	1155.92	47.97	651.76	2921.8	2342.73	579.07	5143.42	1.804	1.478	3.696	1.711	2.298	2.493	1.508	2.017	103.75	58.41		0.49	68049	29.99
2011	Recital	N10	P8	A2	1206	2742.86	312.82	983.51	160.26	560.33	2040.16	1626.29	413.87	4057.08	2.117	1.944	4.128	1.973	2.161	2.442	1.06	2.157	87.51	39.71		0.43	52245	27.12
2011	Recital	N10	P8	A3	1080	1567.35	319.74	1021.39	135.11	689.63	2208.65	1655.84	552.82	4374.52	2.355	2.083	3.593	3.028	1.976	2.278	1.072	2.244	98.18	37.71		0.41	48849	29.53
2011	Recital	N10	P8	A4	1009	1436.73	406.99	1398.86	126.85	1029.22	2752	2150.52	601.48	5713.92	2.634	2.369	3.831	3.023	2.395	2.745	1.141	2.551	145.74	59.04		0.41	66090	28.35
2011	Recital	N10	P8	B1	1171																								0.252	0.06
2011	Recital	N10	P8	B2	1152																								0.085	0.025
2011	Recital	N10	P8	B3	975																								0.139	0.027
2011	Recital	N10	P8	B4	1171																								0.145	0.031
2011	Recital	N10	P8	B5	1134																								0.106	0.026
2011	Recital	N10	P8	B6	1189																								0.166	0.032
2011	Recital	N10	P8	B7	1206																								0.087	0.02
2011	Recital	N10	P8	B8	1080
2011	Recital	N10	P8	C1	1063																										212.18	75.12	212.25
2011	Recital	N10	P8	C2	1063																										194.95	88.82	188.34
2011	Recital	N10	P8	C3	1152																										120.65	69.52	244.79
2011	Recital	N10	P8	C4	1044																										152.84	73.89	200.49
[truncated: 1 more columns]
